# Supplementary material for: Decreased Peripheral Blood Natural Killer Cell Count in Untreated Juvenile Dermatomyositis Is Associated with Muscle Weakness
Source: Int J Mol Sci. 2024 Jun 28;25(13):7126. doi: 10.3390/ijms25137126 (PMC11241205; doi:10.3390/ijms25137126)
Supplement: Supplementary file 1 [file ijms-25-07126-s001.zip]

Archive with 1 entries (1 files):
- ijms-3056399-supplementary.pdf
